# Supplementary material for: Evaluation of the Aspects of Digital Interventions That Successfully Support Weight Loss: Systematic Review With Component Network Meta-Analysis
Source: J Med Internet Res. 2025 May 22;27:e65443. doi: 10.2196/65443 (PMC12141966; doi:10.2196/65443)
Supplement: Multimedia Appendix 2 [file jmir_v27i1e65443_app2.txt]

library(readxl)
library(netmeta)

# setwd("Specify WD here")

#Avoirdupois

avoirdupois <- read_excel("NMA.xlsx",sheet="Avoirdupois export")
avst <- avoirdupois[avoirdupois$timecat=="Around 6", ]
avlt <- avoirdupois[avoirdupois$timecat=="Around 12", ]

avstdcomb <- discomb(TE=mdtrans, seTE=mdsetrans,
                     treat1=a1arm, treat2=a2arm, reference.group="TAU",
                     inactive="TAU", studlab=studyid, sm="MD",
                     common=FALSE, random=TRUE, method.tau="REML",
                     data=avst)
summary(avstdcomb)

avltdcomb <- discomb(TE=mdtrans, seTE=mdsetrans,
                     treat1=a1arm, treat2=a2arm, reference.group="TAU",
                     inactive="TAU", studlab=studyid, sm="MD",
                     common=FALSE, random=TRUE, method.tau="REML",
                     data=avlt)
summary(avltdcomb)

#BMI

bmi <- read_excel("NMA.xlsx",sheet="BMI export")
bmist <- bmi[bmi$timecat=="Around 6", ]
bmilt <- bmi[bmi$timecat=="Around 12", ]

bmistdcomb <- discomb(TE=md, seTE=mdse,
                      treat1=a1arm, treat2=a2arm, reference.group="TAU",
                      inactive="TAU", studlab=studyid, sm="MD",
                      common=FALSE, random=TRUE, method.tau="REML",
                      data=bmist)
summary(bmistdcomb)

bmiltdcomb <- discomb(TE=md, seTE=mdse,
                      treat1=a1arm, treat2=a2arm, reference.group="TAU",
                      inactive="TAU", studlab=studyid, sm="MD",
                      common=FALSE, random=TRUE, method.tau="REML",
                      data=bmilt)
summary(bmiltdcomb)

#Percent loss

pct <- read_excel("NMA.xlsx",sheet="Pct loss export")
pctst <- pct[pct$timecat=="Around 6", ]
pctlt <- pct[pct$timecat=="Around 12", ]

pctstdcomb <- discomb(TE=md, seTE=mdse,
                      treat1=a1arm, treat2=a2arm, reference.group="TAU",
                      inactive="TAU", studlab=studyid, sm="MD",
                      common=FALSE, random=TRUE, method.tau="REML",
                      data=pctst)
summary(pctstdcomb)

pctltdcomb <- discomb(TE=md, seTE=mdse,
                      treat1=a1arm, treat2=a2arm, reference.group="TAU",
                      inactive="TAU", studlab=studyid, sm="MD",
                      common=FALSE, random=TRUE, method.tau="REML",
                      data=pctlt)
summary(pctltdcomb)

#Responder

res <- read_excel("NMA.xlsx",sheet="Responder export")
resst <- res[res$timecat=="Around 6", ]
reslt <- res[res$timecat=="Around 12", ]

resstdcomb <- discomb(TE=lnor, seTE=selnor,
                      treat1=a1arm, treat2=a2arm, reference.group="TAU",
                      inactive="TAU", studlab=studyid, sm="OR",
                      common=FALSE, random=TRUE, method.tau="REML",
                      data=resst)
summary(resstdcomb)

resltdcomb <- discomb(TE=lnor, seTE=selnor,
                      treat1=a1arm, treat2=a2arm, reference.group="TAU",
                      inactive="TAU", studlab=studyid, sm="OR",
                      common=FALSE, random=TRUE, method.tau="REML",
                      data=reslt)
summary(resltdcomb)

#Exploratory analyses

netcomplex(avstdcomb, "SC + IR + IN")
netcomplex(avltdcomb, "SC + IR + IN")
netcomplex(bmistdcomb, "SC + IR + IN")
netcomplex(bmiltdcomb, "SC + IR + IN")
netcomplex(pctstdcomb, "SC + IR + IN")
netcomplex(pctltdcomb, "SC + IR + IN")
netcomplex(resstdcomb, "SC + IR + IN", backtransf=TRUE)
netcomplex(resltdcomb, "SC + IR + IN", backtransf=TRUE)
